# Supplementary material for: Comprehensive Data Integration Approach to Assess Immune Responses and Correlates of RTS,S/AS01-Mediated Protection From Malaria Infection in Controlled Human Malaria Infection Trials
Source: Front Big Data. 2021 Jun 15;4:672460. doi: 10.3389/fdata.2021.672460 (PMC8239149; doi:10.3389/fdata.2021.672460)
Supplement: Supplementary file 1 [file Table1.XLSX]

## Sheet: mal068_challenge_variables
	assay	test_code	use_name
1	ADCC	ADCC_CSP	ADCC CSP
2	ADCD	ADCD_C3bMFI_CSP	ADCD C3bMFI CSP
3	ADCD	ADCD_C3bMFI_NANP6	ADCD C3bMFI NANP6
4	ADCD	ADCD_C3bMFI_Pf16	ADCD C3bMFI Pf16
5	ADCP	ADCP_AUC_CSP	ADCP AUC CSP
6	ADCP	ADCP_PhagocytosisScore_NANP6	ADCP NANP6
7	ADCP	ADCP_PhagocytosisScore_Pf16	ADCP PhagocytosisScore Pf16
8	ADDCP	ADDCP_CD86Expression_CSP	ADDCP CD86Expression CSP
9	ADDCP	ADDCP_IFNa2_CSP	ADDCP IFNa2 CSP
10	ADDCP	ADDCP_IL10_CSP	ADDCP IL10 CSP
11	ADDCP	ADDCP_IL12p40_CSP	ADDCP IL12p40 CSP
12	ADDCP	ADDCP_IL1beta_CSP	ADDCP IL1beta CSP
13	ADDCP	ADDCP_IL6_CSP	ADDCP IL6 CSP
14	ADDCP	ADDCP_PhagocytosisScore_CSP	ADDCP PhagocytosisScore CSP
15	ADDCP	ADDCP_TNFalpha_CSP	ADDCP TNFalpha CSP
16	ADNKA	ADNKA_CD107a_CSP	ADNKA CD107a CSP
17	ADNKA	ADNKA_CD107a_NANP6	ADNKA CD107a NANP6
18	ADNKA	ADNKA_CD107a_PF16	ADNKA CD107a PF16
19	ADNKA	ADNKA_IFNg_CSP	ADNKA IFNg CSP
20	ADNKA	ADNKA_IFNg_NANP6	ADNKA IFNg NANP6
21	ADNKA	ADNKA_IFNg_PF16	ADNKA IFNg PF16
22	ADNKA	ADNKA_MIP1B_CSP	ADNKA MIP1B CSP
23	ADNKA	ADNKA_MIP1B_NANP6	ADNKA MIP1B NANP6
24	ADNKA	ADNKA_MIP1B_PF16	ADNKA MIP1B PF16
25	ADNP	ADNP_NO_CSP	ADNP NO CSP
26	ADNP	ADNP_PhagocytosisScore_CSP	ADNP PhagocytosisScore CSP
27	ADNP	ADNP_PhagocytosisScore_NANP6	ADNP NANP6 Phagocytosis Score
28	ADNP	ADNP_PhagocytosisScore_Pf16	ADNP PhagocytosisScore Pf16
29	bama	IgG1.CSP.WRAIR.Avidity.Index	BAMA IgG1 CSP Avidity Index
30	bama	IgG1.CSP.WRAIR.Magnitude	BAMA IgG1 CSP Magnitude
31	bama	IgG1.HepB.Avidity.Index	BAMA IgG1 HepB Avidity Index
32	bama	IgG1.HepB.Magnitude	BAMA IgG1 HepB Magnitude
33	bama	IgG1.NANP6.Avidity.Index	BAMA IgG1 NANP6 Avidity Index
34	bama	IgG1.NANP6.Magnitude	BAMA IgG1 NANP6 Magnitude
35	bama	IgG1.PF16.Avidity.Index	BAMA IgG1 PF16 Avidity Index
36	bama	IgG1.PF16.Magnitude	BAMA IgG1 PF16 Magnitude
37	bama	IgG2.CSP.WRAIR.Avidity.Index	BAMA IgG2 CSP Avidity Index
38	bama	IgG2.CSP.WRAIR.Magnitude	BAMA IgG2 CSP Magnitude
39	bama	IgG2.NANP6.Magnitude	BAMA IgG2 NANP6 Magnitude
40	bama	IgG2.PF16.Magnitude	BAMA IgG2 PF16 Magnitude
41	bama	IgG3.CSP.WRAIR.Avidity.Index	BAMA IgG3 CSP Avidity Index
42	bama	IgG3.CSP.WRAIR.Magnitude	BAMA IgG3 CSP Magnitude
43	bama	IgG3.HepB.Magnitude	BAMA IgG3 HepB Magnitude
44	bama	IgG3.NANP6.Avidity.Index	BAMA IgG3 NANP6 Avidity Index
45	bama	IgG3.NANP6.Magnitude	BAMA IgG3 NANP6 Magnitude
46	bama	IgG3.NPNA3.Avidity.Index	BAMA IgG3 NPNA3 Avidity Index
47	bama	IgG3.NPNA3.Magnitude	BAMA IgG3 NPNA3 Magnitude
48	bama	IgG3.PF16.Magnitude	BAMA IgG3 PF16 Magnitude
49	bama	IgG4.CSP.WRAIR.Avidity.Index	BAMA IgG4 CSP Avidity Index
50	bama	IgG4.CSP.WRAIR.Magnitude	BAMA IgG4 CSP Magnitude
51	bama	IgG4.HepB.Magnitude	BAMA IgG4 HepB Magnitude
52	bama	IgG4.NANP6.Magnitude	BAMA IgG4 NANP6 Magnitude
53	bama	IgG4.NPNA3.Magnitude	BAMA IgG4 NPNA3 Magnitude
54	bli	Serum.CSPFull.Response.mean	BLI Serum CSP Response
55	bli	Serum.CSPFull.Score	BLI Serum CSP Score
56	bli	Serum.NANP6.Response.mean	BLI Serum NANP6 Response
57	bli	Serum.NANP6.Score	BLI Serum NANP6 Score
58	bli	Serum.NPNA3.Response.mean	BLI Serum NPNA3 Response
59	bli	Serum.NPNA3.Score	BLI Serum NPNA3 Score
60	bli	Serum.PF16.Response.mean	BLI Serum PF16 Response
61	bli	Serum.PF16.Score	BLI Serum PF16 Score
62	elisa	HepatitisBVirusSurfaceAntibody.CEVAC.SER	HepatitisBVirusSurfaceAntibody CEVAC SER
63	elisa	PfalciparumCSPC.TermIgGAntibody.WRAIR	PfalciparumCSPC TermIgGAntibody WRAIR
64	elisa	PfalciparumCSPFullRecombinantIgGAb.WRAIR	ELISA Pfal CSP IgGAb
65	elisa	PfalciparumCSPR32LRIgGAntibody.CEVAC.SER	ELISA Pfal CSP R32LR IgG
66	elispot	InterferonGamma.Ad35pool15.11Ag	InterferonGamma Ad35pool15 11Ag
67	elispot	InterferonGamma.PCS+N.Terminalpool15.11Ag	InterferonGamma PCS+N Terminalpool15 11Ag
68	FcArray	FcArray_C1q_CSP	FcArray C1q CSP
69	FcArray	FcArray_C1q_NANP6	Fc Array C1q NANP6
70	FcArray	FcArray_C1q_Pf16	FcArray C1q Pf16
71	FcArray	FcArray_FcGRIIAH_CSP	FcArray FcGRIIAH CSP
72	FcArray	FcArray_FcGRIIAH_NANP6	Fc Array FcGRIIAH NANP6
73	FcArray	FcArray_FcGRIIAH_Pf16	FcArray FcGRIIAH Pf16
74	FcArray	FcArray_FcGRIIAR_CSP	Fc Array FcGRIIAR CSP
75	FcArray	FcArray_FcGRIIAR_NANP6	Fc Array FcGRIIAR NANP6
76	FcArray	FcArray_FcGRIIAR_Pf16	FcArray FcGRIIAR Pf16
77	FcArray	FcArray_FcGRIIB_CSP	FcArray FcGRIIB CSP
78	FcArray	FcArray_FcGRIIB_NANP6	Fc Array FcGRIIB NANP6
79	FcArray	FcArray_FcGRIIB_Pf16	FcArray FcGRIIB Pf16
80	FcArray	FcArray_FcGRIIIAF_CSP	FcArray FcGRIIIAF CSP
81	FcArray	FcArray_FcGRIIIAF_NANP6	Fc Array FcGRIIIAF NANP6
82	FcArray	FcArray_FcGRIIIAF_Pf16	FcArray FcGRIIIAF Pf16
83	FcArray	FcArray_FcGRIIIAV_CSP	FcArray FcGRIIIAV CSP
84	FcArray	FcArray_FcGRIIIAV_NANP6	Fc Array FcGRIIIAV NANP6
85	FcArray	FcArray_FcGRIIIAV_Pf16	FcArray FcGRIIIAV Pf16
86	FcArray	FcArray_FcGRIIIB_CSP	FcArray FcGRIIIB CSP
87	FcArray	FcArray_FcGRIIIB_NANP6	Fc Array FcGRIIIB NANP6
88	FcArray	FcArray_FcGRIIIB_Pf16	FcArray FcGRIIIB Pf16
89	ics	HBV.spool15.11Ag.CD4.IFNg.ComputedMarginal.HBV.spool15.11Ag.HBS	HBV spool15 11Ag CD4 IFNg ComputedMarginal HBV spool15 11Ag HBS
90	ics	HBV.spool15.11Ag.CD4.IFNgOrIL2.ComputedJointMarginal.HBV.spool15.11Ag.HBS	HBV spool15 11Ag CD4 IFNgOrIL2 ComputedJointMarginal HBV spool15 11Ag HBS
91	ics	HBV.spool15.11Ag.CD4.IL2.ComputedMarginal.HBV.spool15.11Ag.HBS	HBV spool15 11Ag CD4 IL2 ComputedMarginal HBV spool15 11Ag HBS
92	ics	HBV.spool15.11Ag.CD4.TNFa.ComputedMarginal.HBV.spool15.11Ag.HBS	HBV spool15 11Ag CD4 TNFa ComputedMarginal HBV spool15 11Ag HBS
93	ics	Plasm.falciparum.csProteinpool15.11Ag.CD4.CD40L.ComputedMarginal.Plasm.falciparum.csProteinpool15.11Ag.CSP	Plasm falciparum csProteinpool15 11Ag CD4 CD40L ComputedMarginal Plasm falciparum csProteinpool15 11Ag CSP
94	ics	Plasm.falciparum.csProteinpool15.11Ag.CD4.IFNgOrIL2.ComputedJointMarginal.Plasm.falciparum.csProteinpool15.11Ag.CSP	Plasm falciparum csProteinpool15 11Ag CD4 IFNgOrIL2 ComputedJointMarginal Plasm falciparum csProteinpool15 11Ag CSP
95	ics	Plasm.falciparum.csProteinpool15.11Ag.CD4.IL2.ComputedMarginal.Plasm.falciparum.csProteinpool15.11Ag.CSP	Plasm falciparum csProteinpool15 11Ag CD4 IL2 ComputedMarginal Plasm falciparum csProteinpool15 11Ag CSP
96	ics	Plasm.falciparum.csProteinpool15.11Ag.CD4.TNFa.ComputedMarginal.Plasm.falciparum.csProteinpool15.11Ag.CSP	Plasm falciparum csProteinpool15 11Ag CD4 TNFa ComputedMarginal Plasm falciparum csProteinpool15 11Ag CSP
97	IgSubclass	IgSubclass_IgG_CSP	IgSubclass IgG CSP
98	IgSubclass	IgSubclass_IgG_NANP6	IgSubclass IgG NANP6
99	IgSubclass	IgSubclass_IgG_Pf16	IgSubclass IgG Pf16
100	IgSubclass	IgSubclass_IgG1_CSP	IgSubclass IgG1 CSP
101	IgSubclass	IgSubclass_IgG1_NANP6	IgSubclass IgG1 NANP6
102	IgSubclass	IgSubclass_IgG1_Pf16	IgSubclass IgG1 Pf16
103	IgSubclass	IgSubclass_IgG2_CSP	IgSubclass IgG2 CSP
104	IgSubclass	IgSubclass_IgG2_NANP6	IgSubclass IgG2 NANP6
105	IgSubclass	IgSubclass_IgG2_Pf16	IgSubclass IgG2 Pf16
106	IgSubclass	IgSubclass_IgG3_CSP	IgSubclass IgG3 CSP
107	IgSubclass	IgSubclass_IgG3_NANP6	IgSubclass IgG3 NANP6
108	IgSubclass	IgSubclass_IgG3_Pf16	IgSubclass IgG3 Pf16
109	IgSubclass	IgSubclass_IgG4_CSP	IgSubclass IgG4 CSP
110	IgSubclass	IgSubclass_IgG4_NANP6	IgSubclass IgG4 NANP6
111	IgSubclass	IgSubclass_IgG4_Pf16	IgSubclass IgG4 Pf16
112	IgSubclass	IgSubclass_IgGA1_CSP	IgSubclass IgGA1 CSP
113	IgSubclass	IgSubclass_IgGA1_NANP6	IgSubclass IgGA1 NANP6
114	IgSubclass	IgSubclass_IgGA1_Pf16	IgSubclass IgGA1 Pf16
115	IgSubclass	IgSubclass_IgGA2_CSP	IgSubclass IgGA2 CSP
116	IgSubclass	IgSubclass_IgGA2_NANP6	IgSubclass IgGA2 NANP6
117	IgSubclass	IgSubclass_IgGA2_Pf16	IgSubclass IgGA2 Pf16
118	IgSubclass	IgSubclass_IgM_CSP	IgSubclass IgM CSP
119	IgSubclass	IgSubclass_IgM_NANP6	IgSubclass IgM NANP6
120	IgSubclass	IgSubclass_IgM_Pf16	IgSubclass IgM Pf16
121	RNAseq	activated_dendritic_cells_m67	activated dendritic cells m67
122	RNAseq	activated_lps_dendritic_cell_surface_signature_s11	activated lps dendritic cell surface signature S11
123	RNAseq	antigen_processing_and_presentation_m200	antigen processing and presentation M200
124	RNAseq	antiviral_ifn_signature_m75	antiviral ifn signature m75
125	RNAseq	ap_1_transcription_factor_network_m20	ap 1 transcription factor network m20
126	RNAseq	b_cell_surface_signature_s2	b cell surface signature s2
127	RNAseq	bcr_signaling_m54	bcr signaling m54
128	RNAseq	blood_coagulation_m11_1	blood coagulation m11 1
129	RNAseq	ccr1_7_and_cell_signaling_m59	ccr1 7 and cell signaling m59
130	RNAseq	cell_activation_il15_il23_tnf_m24	cell activation il15 il23 tnf m24
131	RNAseq	cell_cycle_and_growth_arrest_m31	cell cycle and growth arrest m31
132	RNAseq	cell_cycle_and_transcription_m4_0	cell cycle and transcription M4.0
133	RNAseq	cell_cycle_atp_binding_m144	cell cycle atp binding m144
134	RNAseq	cell_cycle_i_m4_1	cell cycle (I) M4.1
135	RNAseq	cell_cycle_ii_m4_10	cell cycle ii m4 10
136	RNAseq	cell_cycle_iii_m103	cell cycle iii m103
137	RNAseq	cell_cycle_mitotic_phase_m230	cell cycle mitotic phase m230
138	RNAseq	cell_division_e2f_transcription_network_m4_8	cell division e2f transcription network m4 8
139	RNAseq	cell_division_in_stimulated_cd4_t_cells_m4_6	cell division in stimulated cd4 t cells m4 6
140	RNAseq	cell_division_stimulated_cd4_t_cells_m46	cell division stimulated CD4 T-cells M46
141	RNAseq	cell_junction_go_m4_13	cell junction go m4 13
142	RNAseq	chaperonin_mediated_protein_folding_i_m204_0	chaperonin mediated protein folding i m204 0
143	RNAseq	chaperonin_mediated_protein_folding_ii_m204_1	chaperonin mediated protein folding (II) M204.1
144	RNAseq	chemokine_cluster_i_m27_0	chemokine cluster (I) M27.0
145	RNAseq	chemokine_cluster_ii_m27_1	chemokine cluster ii m27 1
146	RNAseq	chemokines_and_inflammatory_molecules_in_myeloid_cells_m86_0	chemokines and inflammatory molecules in myeloid cells m86 0
147	RNAseq	chemokines_and_receptors_m38	chemokines and receptors m38
148	RNAseq	complement_activation_i_m112_0	complement activation i m112 0
149	RNAseq	complement_and_other_receptors_in_d_cs_m40	complement and other receptors in d cs M40
150	RNAseq	cytokines_recepters_cluster_m115	cytokines recepters cluster m115
151	RNAseq	dc_surface_signature_s5	dc surface signature S5
152	RNAseq	dna_repair_m76	dna repair m76
153	RNAseq	e2f_transcription_factor_network_m8	e2f transcription factor network m8
154	RNAseq	e2f1_targets_q3_m10_0	e2f1 targets q3 M10.0
155	RNAseq	e2f1_targets_q4_m10_1	e2f1 targets q4 m10 1
156	RNAseq	endoplasmic_reticulum_m37_2	endoplasmic reticulum M37.2
157	RNAseq	enriched_for_tf_motif_tncatntccyr_m232	enriched for tf motif tncatntccyr M232
158	RNAseq	enriched_for_tf_motif_ttcnrgnnnnttc_m172	enriched for tf motif ttcnrgnnnnttc m172
159	RNAseq	enriched_for_ubiquitination_m138	enriched for ubiquitination m138
160	RNAseq	enriched_in_activated_dendritic_cells_i_m119	enriched in activated dendritic cells i m119
161	RNAseq	enriched_in_activated_dendritic_cells_ii_m165	enriched in activated dendritic cells ii m165
162	RNAseq	enriched_in_activated_dendritic_cells_monocytes_m64	enriched in activated dendritic cells monocytes M64
163	RNAseq	enriched_in_antigen_presentation_i_m71	enriched in antigen presentation i m71
164	RNAseq	enriched_in_antigen_presentation_ii_m95_0	enrihed in antigen presentation (II) M95.0
165	RNAseq	enriched_in_antigen_presentation_iii_m95_1	enriched in antigen presentation iii m95 1
166	RNAseq	enriched_in_b_cells_i_m47_0	enriched in B cells (I) M47.0
167	RNAseq	enriched_in_b_cells_ii_m47_1	enriched in B cells (II) M47.1
168	RNAseq	enriched_in_b_cells_iii_m47_2	enriched in b cells iii m47 2
169	RNAseq	enriched_in_b_cells_iv_m47_3	enriched in b cells iv m47 3
170	RNAseq	enriched_in_b_cells_v_m47_4	enriched in b cells v m47 4
171	RNAseq	enriched_in_b_cells_vi_m69	enriched in b cells vi m69
172	RNAseq	enriched_in_dendritic_cells_m168	enriched in dendritic cells M168
173	RNAseq	enriched_in_monocytes_i_m4_15	enriched in monocytes i m4 15
174	RNAseq	enriched_in_monocytes_ii_m11_0	enriched in monocytes (II) M11.0
175	RNAseq	enriched_in_monocytes_iii_m73	enriched in monocytes iii m73
176	RNAseq	enriched_in_monocytes_iv_m118_0	enriched in monocytes (IV) M118.0
177	RNAseq	enriched_in_monocytes_surface_m118_1	enriched in monocytes surface m118 1
178	RNAseq	enriched_in_myeloid_cells_and_monocytes_m81	enriched in myeloid cells and monocytes m81
179	RNAseq	enriched_in_naive_and_memory_b_cells_m83	enriched in naive and memory b cells m83
180	RNAseq	enriched_in_neutrophils_i_m37_1	enriched in neutrophils (I) M37.1
181	RNAseq	enriched_in_neutrophils_ii_m163	enriched in neutrophils (II) M163
182	RNAseq	enriched_in_nk_cells_i_m7_2	enriched in NK cells (I) M7.2
183	RNAseq	enriched_in_nk_cells_ii_m61_0	enriched in nk cells ii m61 0
184	RNAseq	enriched_in_nk_cells_receptor_activation_m61_2	enriched in nk cells receptor activation m61 2
185	RNAseq	enriched_in_t_cells_i_m7_0	enriched in t cells i m7 0
186	RNAseq	enriched_in_t_cells_ii_m223	enriched in t cells ii m223
187	RNAseq	formyl_peptide_receptor_mediated_neutrophil_response_m11_2	formyl peptide receptor mediated neutrophil response m11 2
188	RNAseq	g_protein_coupled_receptors_cluster_m155	g protein coupled receptors cluster m155
189	RNAseq	glycerophospholipid_metabolism_m114_1	glycerophospholipid metabolism m114 1
190	RNAseq	golgi_membrane_i_m113	golgi membrane (I) M113
191	RNAseq	growth_factor_induced_enriched_in_nuclear_receptor_subfamily_4_m94	growth factor induced enriched in nuclear receptor subfamily 4 m94
192	RNAseq	il2_il7_tcr_network_m65	il2 il7 tcr network M65
193	RNAseq	immune_activation_generic_cluster_m37_0	immune activation generic cluster m37 0
194	RNAseq	immuregulation_monocytes_t_and_b_cells_m57	immuregulation monocytes t and b cells m57
195	RNAseq	inflammasome_receptors_and_signaling_m53	inflammasome receptors and signaling m53
196	RNAseq	inflammatory_response_m33	inflammatory response m33
197	RNAseq	innate_activation_by_cytosolic_dna_sensing_m13	innate activation by cytosolic dna sensing m13
198	RNAseq	innate_antiviral_response_m150	innate antiviral response m150
199	RNAseq	integrins_and_cell_adhesion_m84	integrins and cell adhesion M84
200	RNAseq	intracellular_transport_m147	intracellular transport M147
201	RNAseq	leukocyte_activation_and_migration_m45	leukocyte activation and migration m45
202	RNAseq	leukocyte_differentiation_m160	leukocyte differentiation m160
203	RNAseq	lymphocyte_generic_cluster_m60	lymphocyte generic cluster M60
204	RNAseq	lysosomal_endosomal_proteins_m139	lysosomal endosomal proteins m139
205	RNAseq	lysosome_m209	lysosome m209
206	RNAseq	mhc_tlr7_tlr8_cluster_m146	mhc tlr7 tlr8 cluster m146
207	RNAseq	mismatch_repair_i_m22_0	mismatch repair i m22 0
208	RNAseq	mismatch_repair_ii_m22_1	mismatch repair ii m22 1
209	RNAseq	mitochondrial_cluster_m235	mitochondrial cluster M235
210	RNAseq	mitosis_tf_motif_ccaatnnsnnngcg_m169	mitosis tf motif ccaatnnsnnngcg m169
211	RNAseq	mitotic_cell_cycle_dna_replication_m4_4	mitotic cell cycle dna replication m4 4
212	RNAseq	mitotic_cell_cycle_in_stimulated_cd4_t_cells_m4_11	mitotic cell cycle in stimulated cd4 t cells m4 11
213	RNAseq	mitotic_cell_cycle_in_stimulated_cd4_t_cells_m4_5	mitotic cell cycle in stimulated cd4 t cells m4 5
214	RNAseq	mitotic_cell_cycle_in_stimulated_cd4_t_cells_m4_9	mitotic cell cycle in stimulated cd4 t cells m4 9
215	RNAseq	mitotic_cell_cycle_m4_7	mitotic cell cycle M4.7
216	RNAseq	mitotic_cell_division_m6	mitotic cell division m6
217	RNAseq	monocyte_surface_signature_s4	monocyte surface signature S4
218	RNAseq	myeloid_cell_cytokines_metallopeptidases_and_laminins_m78	myeloid cell cytokines metallopeptidases and laminins m78
219	RNAseq	myeloid_cell_enriched_receptors_and_transporters_m4_3	myeloid cell enriched receptors and transporters M4.3
220	RNAseq	myeloid_dendritic_cell_activation_via_n_fk_b_i_m43_0	myeloid dendritic cell activation via n fk b i m43 0
221	RNAseq	myeloid_dendritic_cell_activation_via_n_fk_b_ii_m43_1	myeloid dendritic cell activation via n fk b ii m43 1
222	RNAseq	naive_b_cell_surface_signature_s8	naive b cell surface signature s8
223	RNAseq	nk_cell_surface_signature_s1	nk cell surface signature s1
224	RNAseq	nuclear_pore_complex_m106_0	nuclear pore complex m106 0
225	RNAseq	nuclear_pore_transport_m_rna_splicing_processing_m143	nuclear pore transport mRNA splicing processing M143
226	RNAseq	nucleotide_metabolism_m181	nucleotide metabolism m181
227	RNAseq	plasma_cell_surface_signature_s3	plasma cell surface signature s3
228	RNAseq	plasma_cells_b_cells_immunoglobulins_m156_0	plasma cells b cells immunoglobulins m156 0
229	RNAseq	plasma_cells_immunoglobulins_m156_1	plasma cells immunoglobulins m156 1
230	RNAseq	platelet_activation_i_m32_0	platelet activation i m32 0
231	RNAseq	platelet_activation_ii_m32_1	platelet activation ii m32 1
232	RNAseq	platelet_activation_iii_m42	platelet activation iii m42
233	RNAseq	plk1_signaling_events_m4_2	plk1 signaling events m4 2
234	RNAseq	proinflammatory_cytokines_and_chemokines_m29	proinflammatory cytokines and chemokines m29
235	RNAseq	proinflammatory_dendritic_cell_myeloid_cell_response_m86_1	proinflammatory dendritic cell myeloid cell response m86 1
236	RNAseq	proteasome_m226	proteasome M226
237	RNAseq	purine_nucleotide_biosynthesis_m212	purine nucleotide biosynthesis M212
238	RNAseq	putative_targets_of_pax3_m89_0	putative targets of pax3 m89 0
239	RNAseq	putative_targets_of_pax3_m89_1	putative targets of pax3 m89 1
240	RNAseq	ra_wnt_csf_receptors_network_monocyte_m23	ra wnt csf receptors network monocyte m23
241	RNAseq	recruitment_of_neutrophils_m132	recruitment of neutrophils m132
242	RNAseq	regulation_of_antigen_presentation_and_immune_response_m5_0	regulation of antigen presentation and immune response M5.0
243	RNAseq	regulation_of_localization_go_m63	regulation of localization go m63
244	RNAseq	regulation_of_signal_transduction_m3	regulation of signal transduction m3
245	RNAseq	regulation_of_transcription_transcription_factors_m213	reuglation of transcription transcription factors M213
246	RNAseq	respiratory_electron_transport_chain_mitochondrion_m216	respiratory electron transport chain mitochondrion m216
247	RNAseq	respiratory_electron_transport_chain_mitochondrion_m219	respiratory electron transport chain mitochondrion M219
248	RNAseq	respiratory_electron_transport_chain_mitochondrion_m231	respiratory electron transport chain mitochondrion m231
249	RNAseq	respiratory_electron_transport_chain_mitochondrion_m238	respiratory electron transport chain mitochondrion m238
250	RNAseq	resting_dendritic_cell_surface_signature_s10	resting dendritic cell surface signature s10
251	RNAseq	rho_gt_pase_cycle_m4_14	rho gt pase cycle m4 14
252	RNAseq	rig_1_like_receptor_signaling_m68	rig 1 like receptor signaling m68
253	RNAseq	signaling_in_t_cells_i_m35_0	signaling in t cells i m35 0
254	RNAseq	signaling_in_t_cells_ii_m35_1	signaling in t cells ii m35 1
255	RNAseq	small_gt_pase_mediated_signal_transduction_m215	small gt pase mediated signal transduction m215
256	RNAseq	suppression_of_mapk_signaling_m56	suppression of mapk signaling M56
257	RNAseq	t_cell_activation_and_signaling_m5_1	T-cell activation and signaling M5.1
258	RNAseq	t_cell_activation_i_m7_1	t cell activation i m7 1
259	RNAseq	t_cell_activation_ii_m7_3	T-cell activation (II) M7.3
260	RNAseq	t_cell_activation_iii_m7_4	T-cell activation (III) M7.4
261	RNAseq	t_cell_differentiation_m14	t cell differentiation m14
262	RNAseq	t_cell_differentiation_th2_m19	t cell differentiation th2 m19
263	RNAseq	t_cell_differentiation_via_itk_and_pkc_m18	t cell differentiation via itk and pkc m18
264	RNAseq	t_cell_surface_signature_s0	t cell surface signature s0
265	RNAseq	targets_of_fosl1_2_m0	targets of fosl1 2 m0
266	RNAseq	tlr_and_inflammatory_signaling_m16	tlr and inflammatory signaling m16
267	RNAseq	tlr8_baff_network_m25	tlr8 baff network M25
268	RNAseq	transcription_elongation_rna_polymerase_ii_m234	transcription elongation rna polymerase ii m234
269	RNAseq	transcription_regulation_in_cell_development_m49	transcription regulation in cell development M49
270	RNAseq	translation_initiation_m227	translation initiation m227
271	RNAseq	transmembrane_transport_i_m87	transmembrane transport i m87
272	RNAseq	transmembrane_transport_ii_m191	transmembrane transport ii m191
273	RNAseq	type_i_interferon_response_m127	type i interferon response m127
274	RNAseq	viral_sensing_immunity_irf2_targets_network_i_m111_0	viral sensing immunity irf2 targets network i m111 0
275	RNAseq	viral_sensing_immunity_irf2_targets_network_ii_m111_1	viral sensing immunity irf2 targets network (II) M111.1

## Sheet: mal071_challenge_variables
	assay	test_code	use_name
1	ADCD	ADCD_C3bMFI_CSP	ADCD C3bMFI CSP
2	ADCD	ADCD_C3bMFI_NANP6	ADCD C3bMFI NANP6
3	ADCD	ADCD_C3bMFI_Pf16	ADCD C3bMFI Pf16
4	ADCP	ADCP_PhagocytosisScore_CSP	ADCP PhagocytosisScore CSP
5	ADCP	ADCP_PhagocytosisScore_NANP6	ADCP NANP6
6	ADCP	ADCP_PhagocytosisScore_Pf16	ADCP PhagocytosisScore Pf16
7	ADDCP	ADDCP_CD83Expression_CSP	ADDCP CD83Expression CSP
8	ADDCP	ADDCP_CD86Expression_CSP	ADDCP CD86Expression CSP
9	ADDCP	ADDCP_HLADRExpression_CSP	ADDCP HLADRExpression CSP
10	ADDCP	ADDCP_IL10_CSP	ADDCP IL10 CSP
11	ADDCP	ADDCP_IL12p40_CSP	ADDCP IL12p40 CSP
12	ADDCP	ADDCP_IL6_CSP	ADDCP IL6 CSP
13	ADDCP	ADDCP_IL8_CSP	ADDCP IL8 CSP
14	ADDCP	ADDCP_IP10_CSP	ADDCP IP10 CSP
15	ADDCP	ADDCP_PhagocytosisScore_CSP	ADDCP PhagocytosisScore CSP
16	ADDCP	ADDCP_TNFalpha_CSP	ADDCP TNFalpha CSP
17	ADNKA	ADNKA_CD107a_CSP	ADNKA CD107a CSP
18	ADNKA	ADNKA_CD107a_Pf16	ADNKA CD107a Pf16
19	ADNKA	ADNKA_CD107a_R32LR	ADNKA CD107a R32LR
20	ADNKA	ADNKA_IFNg_CSP	ADNKA IFNg CSP
21	ADNKA	ADNKA_IFNg_Pf16	ADNKA IFNg Pf16
22	ADNKA	ADNKA_IFNg_R32LR	ADNKA IFNg R32LR
23	ADNKA	ADNKA_MIP1B_CSP	ADNKA MIP1B CSP
24	ADNKA	ADNKA_MIP1B_Pf16	ADNKA MIP1B Pf16
25	ADNKA	ADNKA_MIP1B_R32LR	ADNKA MIP1B R32LR
26	ADNP	ADNP_PhagocytosisScore_CSP	ADNP PhagocytosisScore CSP
27	ADNP	ADNP_PhagocytosisScore_NANP6	ADNP NANP6 Phagocytosis Score
28	ADNP	ADNP_PhagocytosisScore_Pf16	ADNP PhagocytosisScore Pf16
29	bama	IgG1.CSP.WRAIR.Avidity.Index	BAMA IgG1 CSP Avidity Index
30	bama	IgG1.CSP.WRAIR.Magnitude	BAMA IgG1 CSP Magnitude
31	bama	IgG1.NANP6.Avidity.Index	BAMA IgG1 NANP6 Avidity Index
32	bama	IgG1.NANP6.Magnitude	BAMA IgG1 NANP6 Magnitude
33	bama	IgG2.CSP.WRAIR.Avidity.Index	BAMA IgG2 CSP Avidity Index
34	bama	IgG2.CSP.WRAIR.Magnitude	BAMA IgG2 CSP Magnitude
35	bama	IgG2.NANP6.Magnitude	BAMA IgG2 NANP6 Magnitude
36	bama	IgG3.CSP.WRAIR.Magnitude	BAMA IgG3 CSP Magnitude
37	bama	IgG3.HepB.Magnitude	BAMA IgG3 HepB Magnitude
38	bama	IgG3.NANP6.Magnitude	BAMA IgG3 NANP6 Magnitude
39	bama	IgG3.PF16.Magnitude	BAMA IgG3 PF16 Magnitude
40	bama	IgG4.CSP.WRAIR.Avidity.Index	BAMA IgG4 CSP Avidity Index
41	bama	IgG4.CSP.WRAIR.Magnitude	BAMA IgG4 CSP Magnitude
42	bli	IgG1.CSPFull.Score	BLI IgG1 CSP Score
43	bli	Serum.CSPFull.Score	BLI Serum CSP Score
44	bli	Serum.NANP6.Score	BLI Serum NANP6 Score
45	bli	Serum.PF16.Score	BLI Serum PF16 Score
46	bpf	ETL.IL21.CD3.CD20+CD21lonegCD10.CD27.IL.21R+	ETL IL21 CD3 CD20+CD21lonegCD10 CD27 IL 21R+
47	chemi	HepatitisBVirusSurfaceAntibody	HepatitisBVirusSurfaceAntibody
48	elisa	PfalciparumCSPC.TermIgG1Ab	PfalciparumCSPC TermIgG1Ab
49	elisa	PfalciparumCSPC.TermIgG2Ab	PfalciparumCSPC TermIgG2Ab
50	elisa	PfalciparumCSPC.TermIgG3Ab	PfalciparumCSPC TermIgG3Ab
51	elisa	PfalciparumCSPC.TermIgG4Ab	PfalciparumCSPC TermIgG4Ab
52	elisa	PfalciparumCSPC.TermIgGAntibody	PfalciparumCSPC TermIgGAntibody
53	elisa	PfalciparumCSPFullIgG1Ab	ELISA Pfal CSP IgG1
54	elisa	PfalciparumCSPFullIgG2Ab	PfalciparumCSPFullIgG2Ab
55	elisa	PfalciparumCSPFullIgG3Ab	ELISA Pfal CSP IgG3
56	elisa	PfalciparumCSPFullIgG4Ab	PfalciparumCSPFullIgG4Ab
57	elisa	PfalciparumCSPFullRecombinantIgGAb	ELISA Pfal CSP IgGAb
58	elisa	PfalciparumCSPNANPIgG1Antibody	PfalciparumCSPNANPIgG1Antibody
59	elisa	PfalciparumCSPNANPIgG2Antibody	PfalciparumCSPNANPIgG2Antibody
60	elisa	PfalciparumCSPNANPIgG3Antibody	PfalciparumCSPNANPIgG3Antibody
61	elisa	PfalciparumCSPNANPIgG4Antibody	PfalciparumCSPNANPIgG4Antibody
62	elisa	PfalciparumCSPNANPIgGAntibody	ELISA Pfal CSP NANP IgG
63	elisa	PfalciparumCSPR32LRIgGAntibody	ELISA Pfal CSP R32LR IgG
64	FcArray	FcArray_C1q_CSP	FcArray C1q CSP
65	FcArray	FcArray_C1q_HBsAg	FcArray C1q HBsAg
66	FcArray	FcArray_C1q_NANP6	Fc Array C1q NANP6
67	FcArray	FcArray_C1q_Pf16	FcArray C1q Pf16
68	FcArray	FcArray_FcGRIIAH_CSP	FcArray FcGRIIAH CSP
69	FcArray	FcArray_FcGRIIAH_HBsAg	FcArray FcGRIIAH HBsAg
70	FcArray	FcArray_FcGRIIAH_NANP6	Fc Array FcGRIIAH NANP6
71	FcArray	FcArray_FcGRIIAH_Pf16	FcArray FcGRIIAH Pf16
72	FcArray	FcArray_FcGRIIAR_CSP	Fc Array FcGRIIAR CSP
73	FcArray	FcArray_FcGRIIAR_HBsAg	FcArray FcGRIIAR HBsAg
74	FcArray	FcArray_FcGRIIAR_NANP6	Fc Array FcGRIIAR NANP6
75	FcArray	FcArray_FcGRIIAR_Pf16	FcArray FcGRIIAR Pf16
76	FcArray	FcArray_FcGRIIB_CSP	FcArray FcGRIIB CSP
77	FcArray	FcArray_FcGRIIB_HBsAg	FcArray FcGRIIB HBsAg
78	FcArray	FcArray_FcGRIIB_NANP6	Fc Array FcGRIIB NANP6
79	FcArray	FcArray_FcGRIIB_Pf16	FcArray FcGRIIB Pf16
80	FcArray	FcArray_FcGRIIIAF_CSP	FcArray FcGRIIIAF CSP
81	FcArray	FcArray_FcGRIIIAF_HBsAg	FcArray FcGRIIIAF HBsAg
82	FcArray	FcArray_FcGRIIIAF_NANP6	Fc Array FcGRIIIAF NANP6
83	FcArray	FcArray_FcGRIIIAF_Pf16	FcArray FcGRIIIAF Pf16
84	FcArray	FcArray_FcGRIIIAV_CSP	FcArray FcGRIIIAV CSP
85	FcArray	FcArray_FcGRIIIAV_HBsAg	FcArray FcGRIIIAV HBsAg
86	FcArray	FcArray_FcGRIIIAV_NANP6	Fc Array FcGRIIIAV NANP6
87	FcArray	FcArray_FcGRIIIAV_Pf16	FcArray FcGRIIIAV Pf16
88	FcArray	FcArray_FcGRIIIB_CSP	FcArray FcGRIIIB CSP
89	FcArray	FcArray_FcGRIIIB_HBsAg	FcArray FcGRIIIB HBsAg
90	FcArray	FcArray_FcGRIIIB_NANP6	Fc Array FcGRIIIB NANP6
91	FcArray	FcArray_FcGRIIIB_Pf16	FcArray FcGRIIIB Pf16
92	Glycosilation	Glycosilation_G0F_NANP6	Glycosilation G0F NANP6
93	Glycosilation	Glycosilation_G0F_Pf16	Glycosilation G0F Pf16
94	Glycosilation	Glycosilation_G1B_NANP6	Glycosilation G1B NANP6
95	Glycosilation	Glycosilation_G1B_Pf16	Glycosilation G1B Pf16
96	Glycosilation	Glycosilation_G1F_NANP6	Glycosilation G1F NANP6
97	Glycosilation	Glycosilation_G1F_Pf16	Glycosilation G1F Pf16
98	Glycosilation	Glycosilation_G1FB_NANP6	Glycosilation G1FB NANP6
99	Glycosilation	Glycosilation_G1FB_Pf16	Glycosilation G1FB Pf16
100	Glycosilation	Glycosilation_G1S1F_NANP6	Glycosilation G1S1F NANP6
101	Glycosilation	Glycosilation_G1S1F_Pf16	Glycosilation G1S1F Pf16
102	Glycosilation	Glycosilation_G2_NANP6	Glycosilation G2 NANP6
103	Glycosilation	Glycosilation_G2_Pf16	Glycosilation G2 Pf16
104	Glycosilation	Glycosilation_G2F_NANP6	Glycosilation G2F NANP6
105	Glycosilation	Glycosilation_G2F_Pf16	Glycosilation G2F Pf16
106	Glycosilation	Glycosilation_G2FB_Pf16	Glycosilation G2FB Pf16
107	Glycosilation	Glycosilation_G2S1_NANP6	Glycosilation G2S1 NANP6
108	Glycosilation	Glycosilation_G2S1_Pf16	Glycosilation G2S1 Pf16
109	Glycosilation	Glycosilation_G2S1F_NANP6	Glycosilation G2S1F NANP6
110	Glycosilation	Glycosilation_G2S1F_Pf16	Glycosilation G2S1F Pf16
111	Glycosilation	Glycosilation_G2S2_NANP6	Glycosilation G2S2 NANP6
112	Glycosilation	Glycosilation_G2S2_Pf16	Glycosilation G2S2 Pf16
113	Glycosilation	Glycosilation_G2S2F_Pf16	Glycosilation G2S2F Pf16
114	ics	CD3.CD20+.HepatitisBsurfaceantigenPeptidePool	CD3 CD20+ HepatitisBsurfaceantigenPeptidePool
115	ics	CD3.CD20+.Medium	CD3 CD20+ Medium
116	ics	CD3.CD20+CD21HiCD10.CD27+IgD.IgG..CTerminalPeptide(PF16)	CD3 CD20+CD21HiCD10 CD27+IgD IgG CTerminalPeptide(PF16)
117	ics	CD3.CD20+CD21HiCD10.CD27+IgG..CircumsporozoiteProtein(CSP)PeptidePool	CD3 CD20+CD21HiCD10 CD27+IgG CircumsporozoiteProtein(CSP)PeptidePool
118	ics	CD3.CD20+CD21HiCD10.CD27+IgG..CTerminalPeptide(PF16)	CD3 CD20+CD21HiCD10 CD27+IgG CTerminalPeptide(PF16)
119	ics	CD3.CD20+CD21HiCD10.CD27+IgG..HepatitisBsurfaceantigenPeptidePool	CD3 CD20+CD21HiCD10 CD27+IgG HepatitisBsurfaceantigenPeptidePool
120	ics	CD3.CD20+CD21HiCD10.CD27+IgG..R32LR	CD3 CD20+CD21HiCD10 CD27+IgG R32LR
121	ics	CD3.CD20+CD21HiCD10.CD27+IgG+.CircumsporozoiteProtein(CSP)PeptidePool	CD3 CD20+CD21HiCD10 CD27+IgG+ CircumsporozoiteProtein(CSP)PeptidePool
122	ics	CD3.CD20+CD21HiCD10+CD27..CTerminalPeptide(PF16)	CD3 CD20+CD21HiCD10+CD27 CTerminalPeptide(PF16)
123	ics	CD3.CD20+CD21loneg.Medium	CD3 CD20+CD21loneg Medium
124	ics	CD3.CD20+CD21lonegCD10.CD27..CircumsporozoiteProtein(CSP)PeptidePool	CD3.CD20+CD21lonegCD10.CD27..CircumsporozoiteProtein(CSP)PeptidePool
125	ics	CD3.CD20+CD21lonegCD10.CD27..CTerminalPeptide(PF16)	CD3 CD20+CD21lonegCD10 CD27 CTerminalPeptide(PF16)
126	ics	CD3.CD20+CD21lonegCD10.CD27..HepatitisBsurfaceantigenPeptidePool	CD3 CD20+CD21lonegCD10 CD27 HepatitisBsurfaceantigenPeptidePool
127	ics	CD3.CD20+CD21lonegCD10.CD27.Ki67+.CircumsporozoiteProtein(CSP)PeptidePool	CD3 CD20+CD21lonegCD10 CD27 Ki67+ CircumsporozoiteProtein(CSP)PeptidePool
128	ics	CD3.CD20+CD21lonegCD10.CD27.Ki67+.CTerminalPeptide(PF16)	CD3 CD20+CD21lonegCD10 CD27 Ki67+ CTerminalPeptide(PF16)
129	ics	CD3.CD20+CD21lonegCD10.CD27+.CircumsporozoiteProtein(CSP)PeptidePool	CD3 CD20+CD21lonegCD10 CD27+ CircumsporozoiteProtein(CSP)PeptidePool
130	ics	CD3.CD20+CD21lonegCD10.CD27+.CTerminalPeptide(PF16)	CD3 CD20+CD21lonegCD10 CD27+ CTerminalPeptide(PF16)
131	ics	CD3.CD20+CD21lonegCD10.CD27+.HepatitisBsurfaceantigenPeptidePool	CD3 CD20+CD21lonegCD10 CD27+ HepatitisBsurfaceantigenPeptidePool
132	ics	CD3.CD20+CD21lonegCD10.CD27+IgG..CTerminalPeptide(PF16)	CD3 CD20+CD21lonegCD10 CD27+IgG CTerminalPeptide(PF16)
133	ics	CD3.CD20+CD21lonegCD10.CD27+Ki67+.CircumsporozoiteProtein(CSP)PeptidePool	CD3 CD20+CD21lonegCD10 CD27+Ki67+ CircumsporozoiteProtein(CSP)PeptidePool
134	ics	CD3.CD20+IgD.CD27+.CircumsporozoiteProtein(CSP)PeptidePool	CD3 CD20+IgD CD27+ CircumsporozoiteProtein(CSP)PeptidePool
135	ics	CD3.CD20+IgD.CD27+.CTerminalPeptide(PF16)	CD3 CD20+IgD CD27+ CTerminalPeptide(PF16)
136	ics	CD3.CD20+IgD.CD27+.HepatitisBsurfaceantigenPeptidePool	CD3 CD20+IgD CD27+ HepatitisBsurfaceantigenPeptidePool
137	ics	CD3.CD20+IgD.CD27+IgG.Ki67+.HepatitisBsurfaceantigenPeptidePool	CD3 CD20+IgD CD27+IgG Ki67+ HepatitisBsurfaceantigenPeptidePool
138	ics	CD3.CD20+Ki67+.CircumsporozoiteProtein(CSP)PeptidePool	CD3 CD20+Ki67+ CircumsporozoiteProtein(CSP)PeptidePool
139	ics	CD3.CD20+Ki67+.CTerminalPeptide(PF16)	CD3 CD20+Ki67+ CTerminalPeptide(PF16)
140	ics	CD3+CD4+.CircumsporozoiteProtein(CSP)PeptidePool	CD3+CD4+ CircumsporozoiteProtein(CSP)PeptidePool
141	ics	CD3+CD4+.HepatitisBsurfaceantigenPeptidePool	CD3+CD4+ HepatitisBsurfaceantigenPeptidePool
142	ics	CD3+CD4+.Medium	CD3+CD4+ Medium
143	ics	CD3+CD4+.StaphylococcalEnterotoxinB	CD3+CD4+ StaphylococcalEnterotoxinB
144	ics	CD4CD40L+.CircumsporozoiteProtein(CSP)PeptidePool	CD4CD40L+.CircumsporozoiteProtein(CSP)PeptidePool
145	ics	CD4CD40L+.HepatitisBsurfaceantigenPeptidePool	CD4CD40L+ HepatitisBsurfaceantigenPeptidePool
146	ics	CD4CD40L+CD45RO+CXCR5..CircumsporozoiteProtein(CSP)PeptidePool	CD4CD40L+CD45RO+CXCR5 CircumsporozoiteProtein(CSP)PeptidePool
147	ics	CD4CD40L+CD45RO+CXCR5..HepatitisBsurfaceantigenPeptidePool	CD4CD40L+CD45RO+CXCR5 HepatitisBsurfaceantigenPeptidePool
148	ics	CD4CD40L+CD45RO+CXCR5.CD69+.CircumsporozoiteProtein(CSP)PeptidePool	CD4CD40L+CD45RO+CXCR5 CD69+ CircumsporozoiteProtein(CSP)PeptidePool
149	ics	CD4CD40L+CD45RO+CXCR5.CD69+.HepatitisBsurfaceantigenPeptidePool	CD4CD40L+CD45RO+CXCR5 CD69+ HepatitisBsurfaceantigenPeptidePool
150	ics	CD4CD40L+CD45RO+CXCR5.ICOS+.CircumsporozoiteProtein(CSP)PeptidePool	CD4CD40L+CD45RO+CXCR5 ICOS+ CircumsporozoiteProtein(CSP)PeptidePool
151	ics	CD4CD40L+CD45RO+CXCR5.ICOS+.StaphylococcalEnterotoxinB	CD4CD40L+CD45RO+CXCR5 ICOS+ StaphylococcalEnterotoxinB
152	ics	CD4CD40L+CD45RO+CXCR5.IFNg+.CircumsporozoiteProtein(CSP)PeptidePool	CD4CD40L+CD45RO+CXCR5 IFNg+ CircumsporozoiteProtein(CSP)PeptidePool
153	ics	CD4CD40L+CD45RO+CXCR5.IFNg+.HepatitisBsurfaceantigenPeptidePool	CD4CD40L+CD45RO+CXCR5 IFNg+ HepatitisBsurfaceantigenPeptidePool
154	ics	CD4CD40L+CD45RO+CXCR5.IL21+.CircumsporozoiteProtein(CSP)PeptidePool	CD4CD40L+CD45RO+CXCR5 IL21+ CircumsporozoiteProtein(CSP)PeptidePool
155	ics	CD4CD40L+CD45RO+CXCR5.IL21+.HepatitisBsurfaceantigenPeptidePool	CD4CD40L+CD45RO+CXCR5 IL21+ HepatitisBsurfaceantigenPeptidePool
156	ics	CD4CD40L+CD45RO+CXCR5.Ki67+.HepatitisBsurfaceantigenPeptidePool	CD4CD40L+CD45RO+CXCR5 Ki67+ HepatitisBsurfaceantigenPeptidePool
157	ics	CD4CD40L+CD45RO+CXCR5+.CircumsporozoiteProtein(CSP)PeptidePool	CD4CD40L+CD45RO+CXCR5+ CircumsporozoiteProtein(CSP)PeptidePool
158	ics	CD4CD40L+CD45RO+CXCR5+.HepatitisBsurfaceantigenPeptidePool	CD4CD40L+CD45RO+CXCR5+ HepatitisBsurfaceantigenPeptidePool
159	ics	CD4CD40L+CD45RO+CXCR5+CD69+.CircumsporozoiteProtein(CSP)PeptidePool	CD4CD40L+CD45RO+CXCR5+CD69+ CircumsporozoiteProtein(CSP)PeptidePool
160	ics	CD4CD40L+CD45RO+CXCR5+CD69+.HepatitisBsurfaceantigenPeptidePool	CD4CD40L+CD45RO+CXCR5+CD69+ HepatitisBsurfaceantigenPeptidePool
161	ics	CD4CD40L+CD45RO+CXCR5+ICOS+.CircumsporozoiteProtein(CSP)PeptidePool	CD4CD40L+CD45RO+CXCR5+ICOS+ CircumsporozoiteProtein(CSP)PeptidePool
162	ics	CD4CD40L+CD45RO+CXCR5+ICOS+.HepatitisBsurfaceantigenPeptidePool	CD4CD40L+CD45RO+CXCR5+ICOS+ HepatitisBsurfaceantigenPeptidePool
163	ics	CD4CD40L+CD45RO+CXCR5+IFNg+.CircumsporozoiteProtein(CSP)PeptidePool	CD4CD40L+CD45RO+CXCR5+IFNg+ CircumsporozoiteProtein(CSP)PeptidePool
164	ics	CD4CD40L+CD45RO+CXCR5+IFNg+.HepatitisBsurfaceantigenPeptidePool	CD4CD40L+CD45RO+CXCR5+IFNg+ HepatitisBsurfaceantigenPeptidePool
165	ics	CD4CD40L+CD45RO+CXCR5+IL21+.CircumsporozoiteProtein(CSP)PeptidePool	CD4CD40L+CD45RO+CXCR5+IL21+ CircumsporozoiteProtein(CSP)PeptidePool
166	ics	CD4CD40L+CD45RO+CXCR5+IL21+.HepatitisBsurfaceantigenPeptidePool	CD4CD40L+CD45RO+CXCR5+IL21+.HepatitisBsurfaceantigenPeptidePool
167	ics	CD4CD45RO+CXCR5.CD69+.CircumsporozoiteProtein(CSP)PeptidePool	CD4CD45RO+CXCR5 CD69+ CircumsporozoiteProtein(CSP)PeptidePool
168	ics	CD4CD45RO+CXCR5.CD69+.HepatitisBsurfaceantigenPeptidePool	CD4CD45RO+CXCR5 CD69+ HepatitisBsurfaceantigenPeptidePool
169	ics	CD4CD45RO+CXCR5.ICOS+.StaphylococcalEnterotoxinB	CD4CD45RO+CXCR5 ICOS+ StaphylococcalEnterotoxinB
170	ics	CD4CD45RO+CXCR5.IFNg+.CircumsporozoiteProtein(CSP)PeptidePool	CD4CD45RO+CXCR5 IFNg+ CircumsporozoiteProtein(CSP)PeptidePool
171	ics	CD4CD45RO+CXCR5.IFNg+.HepatitisBsurfaceantigenPeptidePool	CD4CD45RO+CXCR5 IFNg+ HepatitisBsurfaceantigenPeptidePool
172	ics	CD4CD45RO+CXCR5.IL21+.CircumsporozoiteProtein(CSP)PeptidePool	CD4CD45RO+CXCR5 IL21+ CircumsporozoiteProtein(CSP)PeptidePool
173	ics	CD4CD45RO+CXCR5+.Medium	CD4CD45RO+CXCR5+.Medium
174	ics	CD4CD45RO+CXCR5+CD69+.CircumsporozoiteProtein(CSP)PeptidePool	CD4CD45RO+CXCR5+CD69+ CircumsporozoiteProtein(CSP)PeptidePool
175	ics	CD4CD45RO+CXCR5+CD69+.HepatitisBsurfaceantigenPeptidePool	CD4CD45RO+CXCR5+CD69+ HepatitisBsurfaceantigenPeptidePool
176	ics	CD4CD45RO+CXCR5+CD69+.StaphylococcalEnterotoxinB	CD4CD45RO+CXCR5+CD69+ StaphylococcalEnterotoxinB
177	ics	CD4CD45RO+CXCR5+ICOS+.CircumsporozoiteProtein(CSP)PeptidePool	CD4CD45RO+CXCR5+ICOS+ CircumsporozoiteProtein(CSP)PeptidePool
178	ics	CD4CD45RO+CXCR5+ICOS+.HepatitisBsurfaceantigenPeptidePool	CD4CD45RO+CXCR5+ICOS+ HepatitisBsurfaceantigenPeptidePool
179	ics	CD4CD45RO+CXCR5+ICOS+.Medium	CD4CD45RO+CXCR5+ICOS+ Medium
180	ics	CD4CD45RO+CXCR5+ICOS+.StaphylococcalEnterotoxinB	CD4CD45RO+CXCR5+ICOS+ StaphylococcalEnterotoxinB
181	ics	CD4CD45RO+CXCR5+IFNg+.CircumsporozoiteProtein(CSP)PeptidePool	CD4CD45RO+CXCR5+IFNg+ CircumsporozoiteProtein(CSP)PeptidePool
182	ics	CD4CD45RO+CXCR5+IFNg+.HepatitisBsurfaceantigenPeptidePool	CD4CD45RO+CXCR5+IFNg+ HepatitisBsurfaceantigenPeptidePool
183	ics	HBV.spool15.11Ag.CD4.IFNgOrIL2.ComputedJointMarginal	HBV spool15 11Ag CD4 IFNgOrIL2 ComputedJointMarginal
184	ics	HBV.spool15.11Ag.CD4.IL2.ComputedMarginal	HBV spool15 11Ag CD4 IL2 ComputedMarginal
185	ics	Plasm.falciparum.csProteinpool15.11Ag.CD4.IFNgOrIL2.ComputedJointMarginal	Plasm falciparum csProteinpool15 11Ag CD4 IFNgOrIL2 ComputedJointMarginal
186	IgSubclass	IgSubclass_IgG_CSP	IgSubclass IgG CSP
187	IgSubclass	IgSubclass_IgG_NANP6	IgSubclass IgG NANP6
188	IgSubclass	IgSubclass_IgG_Pf16	IgSubclass IgG Pf16
189	IgSubclass	IgSubclass_IgG1_CSP	IgSubclass IgG1 CSP
190	IgSubclass	IgSubclass_IgG1_NANP6	IgSubclass IgG1 NANP6
191	IgSubclass	IgSubclass_IgG1_Pf16	IgSubclass IgG1 Pf16
192	IgSubclass	IgSubclass_IgG2_CSP	IgSubclass IgG2 CSP
193	IgSubclass	IgSubclass_IgG2_NANP6	IgSubclass IgG2 NANP6
194	IgSubclass	IgSubclass_IgG2_Pf16	IgSubclass IgG2 Pf16
195	IgSubclass	IgSubclass_IgG3_CSP	IgSubclass IgG3 CSP
196	IgSubclass	IgSubclass_IgG3_NANP6	IgSubclass IgG3 NANP6
197	IgSubclass	IgSubclass_IgG3_Pf16	IgSubclass IgG3 Pf16
198	IgSubclass	IgSubclass_IgG4_CSP	IgSubclass IgG4 CSP
199	IgSubclass	IgSubclass_IgG4_NANP6	IgSubclass IgG4 NANP6
200	IgSubclass	IgSubclass_IgG4_Pf16	IgSubclass IgG4 Pf16
201	IgSubclass	IgSubclass_IgGA1_CSP	IgSubclass IgGA1 CSP
202	IgSubclass	IgSubclass_IgGA1_NANP6	IgSubclass IgGA1 NANP6
203	IgSubclass	IgSubclass_IgGA1_Pf16	IgSubclass IgGA1 Pf16
204	IgSubclass	IgSubclass_IgGA2_CSP	IgSubclass IgGA2 CSP
205	IgSubclass	IgSubclass_IgGA2_NANP6	IgSubclass IgGA2 NANP6
206	IgSubclass	IgSubclass_IgGA2_Pf16	IgSubclass IgGA2 Pf16
207	IgSubclass	IgSubclass_IgM_CSP	IgSubclass IgM CSP
208	IgSubclass	IgSubclass_IgM_NANP6	IgSubclass IgM NANP6
209	IgSubclass	IgSubclass_IgM_Pf16	IgSubclass IgM Pf16
210	RNAseq	activated_dendritic_cells_m67	activated dendritic cells m67
211	RNAseq	activated_lps_dendritic_cell_surface_signature_s11	activated lps dendritic cell surface signature S11
212	RNAseq	adhesion_and_migration_chemotaxis_m91	adhesion and migration chemotaxis m91
213	RNAseq	antigen_presentation_lipids_and_proteins_m28	antigen presentation lipids and proteins m28
214	RNAseq	antigen_processing_and_presentation_m200	antigen processing and presentation M200
215	RNAseq	antiviral_ifn_signature_m75	antiviral ifn signature m75
216	RNAseq	ap_1_transcription_factor_network_m20	ap 1 transcription factor network m20
217	RNAseq	b_cell_development_m9	b cell development m9
218	RNAseq	blood_coagulation_m11_1	blood coagulation m11 1
219	RNAseq	c_myc_transcriptional_network_m4_12	c myc transcriptional network M4.12
220	RNAseq	ccr1_7_and_cell_signaling_m59	ccr1 7 and cell signaling m59
221	RNAseq	cd1_and_other_dc_receptors_m50	cd1 and other dc receptors m50
222	RNAseq	cd4_t_cell_surface_signature_th2_stimulated_s7	cd4 t cell surface signature th2 stimulated s7
223	RNAseq	cell_activation_il15_il23_tnf_m24	cell activation il15 il23 tnf m24
224	RNAseq	cell_cycle_and_growth_arrest_m31	cell cycle and growth arrest m31
225	RNAseq	cell_cycle_and_transcription_m4_0	cell cycle and transcription M4.0
226	RNAseq	cell_cycle_i_m4_1	cell cycle (I) M4.1
227	RNAseq	cell_junction_go_m4_13	cell junction go m4 13
228	RNAseq	cell_movement_adhesion_platelet_activation_m30	cell movement adhesion platelet activation M30
229	RNAseq	chaperonin_mediated_protein_folding_ii_m204_1	chaperonin mediated protein folding (II) M204.1
230	RNAseq	chemokine_cluster_i_m27_0	chemokine cluster (I) M27.0
231	RNAseq	chemokine_cluster_ii_m27_1	chemokine cluster ii m27 1
232	RNAseq	chemokines_and_inflammatory_molecules_in_myeloid_cells_m86_0	chemokines and inflammatory molecules in myeloid cells m86 0
233	RNAseq	chemokines_and_receptors_m38	chemokines and receptors m38
234	RNAseq	complement_activation_i_m112_0	complement activation i m112 0
235	RNAseq	complement_and_other_receptors_in_d_cs_m40	complement and other receptors in d cs M40
236	RNAseq	cytokines_recepters_cluster_m115	cytokines recepters cluster m115
237	RNAseq	dc_surface_signature_s5	dc surface signature S5
238	RNAseq	e2f1_targets_q3_m10_0	e2f1 targets q3 M10.0
239	RNAseq	endoplasmic_reticulum_m37_2	endoplasmic reticulum M37.2
240	RNAseq	enriched_for_promoter_motif_natcacgtgay_putative_srebf1_targets_m178	enriched for promoter motif natcacgtgay putative srebf1 targets m178
241	RNAseq	enriched_for_tf_motif_tncatntccyr_m232	enriched for tf motif tncatntccyr M232
242	RNAseq	enriched_for_tf_motif_ttcnrgnnnnttc_m172	enriched for tf motif ttcnrgnnnnttc m172
243	RNAseq	enriched_in_activated_dendritic_cells_i_m119	enriched in activated dendritic cells i m119
244	RNAseq	enriched_in_activated_dendritic_cells_ii_m165	enriched in activated dendritic cells ii m165
245	RNAseq	enriched_in_activated_dendritic_cells_monocytes_m64	enriched in activated dendritic cells monocytes M64
246	RNAseq	enriched_in_antigen_presentation_i_m71	enriched in antigen presentation i m71
247	RNAseq	enriched_in_antigen_presentation_ii_m95_0	enrihed in antigen presentation (II) M95.0
248	RNAseq	enriched_in_antigen_presentation_iii_m95_1	enriched in antigen presentation iii m95 1
249	RNAseq	enriched_in_b_cell_differentiation_m123	enriched in b cell differentiation m123
250	RNAseq	enriched_in_b_cells_i_m47_0	enriched in B cells (I) M47.0
251	RNAseq	enriched_in_b_cells_ii_m47_1	enriched in B cells (II) M47.1
252	RNAseq	enriched_in_b_cells_vi_m69	enriched in b cells vi m69
253	RNAseq	enriched_in_dendritic_cells_m168	enriched in dendritic cells M168
254	RNAseq	enriched_in_dna_interacting_proteins_m182	enriched in dna interacting proteins m182
255	RNAseq	enriched_in_g_protein_coupled_receptors_m130	enriched in g protein coupled receptors m130
256	RNAseq	enriched_in_monocytes_i_m4_15	enriched in monocytes i m4 15
257	RNAseq	enriched_in_monocytes_ii_m11_0	enriched in monocytes (II) M11.0
258	RNAseq	enriched_in_monocytes_iii_m73	enriched in monocytes iii m73
259	RNAseq	enriched_in_monocytes_iv_m118_0	enriched in monocytes (IV) M118.0
260	RNAseq	enriched_in_monocytes_surface_m118_1	enriched in monocytes surface m118 1
261	RNAseq	enriched_in_myeloid_cells_and_monocytes_m81	enriched in myeloid cells and monocytes m81
262	RNAseq	enriched_in_neutrophils_i_m37_1	enriched in neutrophils (I) M37.1
263	RNAseq	enriched_in_neutrophils_ii_m163	enriched in neutrophils (II) M163
264	RNAseq	enriched_in_nk_cells_i_m7_2	enriched in NK cells (I) M7.2
265	RNAseq	enriched_in_nk_cells_ii_m61_0	enriched in nk cells ii m61 0
266	RNAseq	enriched_in_nk_cells_receptor_activation_m61_2	enriched in nk cells receptor activation m61 2
267	RNAseq	enriched_in_t_cells_i_m7_0	enriched in t cells i m7 0
268	RNAseq	enriched_in_t_cells_ii_m223	enriched in t cells ii m223
269	RNAseq	extracellular_matrix_complement_m140	extracellular matrix complement m140
270	RNAseq	extracellular_matrix_ii_m2_1	extracellular matrix ii m2 1
271	RNAseq	formyl_peptide_receptor_mediated_neutrophil_response_m11_2	formyl peptide receptor mediated neutrophil response m11 2
272	RNAseq	golgi_membrane_i_m113	golgi membrane (I) M113
273	RNAseq	growth_factor_induced_enriched_in_nuclear_receptor_subfamily_4_m94	growth factor induced enriched in nuclear receptor subfamily 4 m94
274	RNAseq	il2_il7_tcr_network_m65	il2 il7 tcr network M65
275	RNAseq	immune_activation_generic_cluster_m37_0	immune activation generic cluster m37 0
276	RNAseq	immuregulation_monocytes_t_and_b_cells_m57	immuregulation monocytes t and b cells m57
277	RNAseq	inflammasome_receptors_and_signaling_m53	inflammasome receptors and signaling m53
278	RNAseq	inflammatory_response_m33	inflammatory response m33
279	RNAseq	innate_activation_by_cytosolic_dna_sensing_m13	innate activation by cytosolic dna sensing m13
280	RNAseq	innate_antiviral_response_m150	innate antiviral response m150
281	RNAseq	integrin_cell_surface_interactions_i_m1_0	integrin cell surface interactions i m1 0
282	RNAseq	intracellular_transport_m147	intracellular transport M147
283	RNAseq	leukocyte_differentiation_m160	leukocyte differentiation m160
284	RNAseq	lymphocyte_generic_cluster_m60	lymphocyte generic cluster M60
285	RNAseq	lysosomal_endosomal_proteins_m139	lysosomal endosomal proteins m139
286	RNAseq	lysosome_m209	lysosome m209
287	RNAseq	mhc_tlr7_tlr8_cluster_m146	mhc tlr7 tlr8 cluster m146
288	RNAseq	mitochondrial_cluster_m235	mitochondrial cluster M235
289	RNAseq	mitosis_tf_motif_ccaatnnsnnngcg_m169	mitosis tf motif ccaatnnsnnngcg m169
290	RNAseq	mitotic_cell_cycle_in_stimulated_cd4_t_cells_m4_9	mitotic cell cycle in stimulated cd4 t cells m4 9
291	RNAseq	monocyte_surface_signature_s4	monocyte surface signature S4
292	RNAseq	myeloid_cell_cytokines_metallopeptidases_and_laminins_m78	myeloid cell cytokines metallopeptidases and laminins m78
293	RNAseq	myeloid_cell_enriched_receptors_and_transporters_m4_3	myeloid cell enriched receptors and transporters M4.3
294	RNAseq	myeloid_dendritic_cell_activation_via_n_fk_b_i_m43_0	myeloid dendritic cell activation via n fk b i m43 0
295	RNAseq	myeloid_dendritic_cell_activation_via_n_fk_b_ii_m43_1	myeloid dendritic cell activation via n fk b ii m43 1
296	RNAseq	nuclear_pore_transport_m_rna_splicing_processing_m143	nuclear pore transport mRNA splicing processing M143
297	RNAseq	platelet_activation_actin_binding_m196	platelet activation actin binding m196
298	RNAseq	platelet_activation_and_degranulation_m85	platelet activation and degranulation m85
299	RNAseq	platelet_activation_i_m32_0	platelet activation i m32 0
300	RNAseq	platelet_activation_ii_m32_1	platelet activation ii m32 1
301	RNAseq	platelet_activation_iii_m42	platelet activation iii m42
302	RNAseq	proinflammatory_cytokines_and_chemokines_m29	proinflammatory cytokines and chemokines m29
303	RNAseq	proinflammatory_dendritic_cell_myeloid_cell_response_m86_1	proinflammatory dendritic cell myeloid cell response m86 1
304	RNAseq	proteasome_m226	proteasome M226
305	RNAseq	purine_nucleotide_biosynthesis_m212	purine nucleotide biosynthesis M212
306	RNAseq	putative_targets_of_pax3_m89_0	putative targets of pax3 m89 0
307	RNAseq	putative_targets_of_pax3_m89_1	putative targets of pax3 m89 1
308	RNAseq	ra_wnt_csf_receptors_network_monocyte_m23	ra wnt csf receptors network monocyte m23
309	RNAseq	receptors_cell_migration_m109	receptors cell migration m109
310	RNAseq	regulation_of_antigen_presentation_and_immune_response_m5_0	regulation of antigen presentation and immune response M5.0
311	RNAseq	regulation_of_localization_go_m63	regulation of localization go m63
312	RNAseq	regulation_of_signal_transduction_m3	regulation of signal transduction m3
313	RNAseq	respiratory_electron_transport_chain_mitochondrion_m216	respiratory electron transport chain mitochondrion m216
314	RNAseq	respiratory_electron_transport_chain_mitochondrion_m219	respiratory electron transport chain mitochondrion M219
315	RNAseq	respiratory_electron_transport_chain_mitochondrion_m231	respiratory electron transport chain mitochondrion m231
316	RNAseq	respiratory_electron_transport_chain_mitochondrion_m238	respiratory electron transport chain mitochondrion m238
317	RNAseq	resting_dendritic_cell_surface_signature_s10	resting dendritic cell surface signature s10
318	RNAseq	rig_1_like_receptor_signaling_m68	rig 1 like receptor signaling m68
319	RNAseq	signaling_in_t_cells_i_m35_0	signaling in t cells i m35 0
320	RNAseq	signaling_in_t_cells_ii_m35_1	signaling in t cells ii m35 1
321	RNAseq	spliceosome_m250	spliceosome m250
322	RNAseq	suppression_of_mapk_signaling_m56	suppression of mapk signaling M56
323	RNAseq	t_cell_activation_and_signaling_m5_1	T-cell activation and signaling M5.1
324	RNAseq	t_cell_activation_i_m7_1	t cell activation i m7 1
325	RNAseq	t_cell_activation_iii_m7_4	T-cell activation (III) M7.4
326	RNAseq	t_cell_differentiation_m14	t cell differentiation m14
327	RNAseq	t_cell_differentiation_th2_m19	t cell differentiation th2 m19
328	RNAseq	t_cell_differentiation_via_itk_and_pkc_m18	t cell differentiation via itk and pkc m18
329	RNAseq	tlr_and_inflammatory_signaling_m16	tlr and inflammatory signaling m16
330	RNAseq	tlr8_baff_network_m25	tlr8 baff network M25
331	RNAseq	transcription_elongation_rna_polymerase_ii_m234	transcription elongation rna polymerase ii m234
332	RNAseq	transcription_regulation_in_cell_development_m49	transcription regulation in cell development M49
333	RNAseq	translation_initiation_factor_3_complex_m245	translation initiation factor 3 complex m245
334	RNAseq	translation_initiation_m227	translation initiation m227
335	RNAseq	transmembrane_transport_i_m87	transmembrane transport i m87
336	RNAseq	type_i_interferon_response_m127	type i interferon response m127
337	RNAseq	viral_sensing_immunity_irf2_targets_network_i_m111_0	viral sensing immunity irf2 targets network i m111 0
338	RNAseq	viral_sensing_immunity_irf2_targets_network_ii_m111_1	viral sensing immunity irf2 targets network (II) M111.1
