# Supplementary material for: Comprehensive Data Integration Approach to Assess Immune Responses and Correlates of RTS,S/AS01-Mediated Protection From Malaria Infection in Controlled Human Malaria Infection Trials
Source: Front Big Data. 2021 Jun 15;4:672460. doi: 10.3389/fdata.2021.672460 (PMC8239149; doi:10.3389/fdata.2021.672460)
Supplement: Supplementary file 2 [file Table2.XLSX]

## Sheet: mal068_challenge_single_var_top
	display_name	assay	test_code	n	cv_auc	cv_auc_q025	cv_auc_q975	pval	odds_ratio	odds_ratio_q025	odds_ratio_q975
1	Fc Array FcGRIIIAV NANP6	FcArray	FcArray_FcGRIIIAV_NANP6	45	0.743172	0.699457	0.782658	0.00396133	0.209769	0.0725023	0.606917
2	BAMA IgG1 NANP6	bama	IgG1.NANP6.Magnitude	46	0.737406	0.700616	0.772775	0.00229375	0.239646	0.0956718	0.600284
3	Fc Array FcGRIIAR NANP6	FcArray	FcArray_FcGRIIAR_NANP6	45	0.727231	0.669911	0.768824	0.00413053	0.197682	0.0652892	0.598541
4	ADNKA MIP1B NANP6	ADNKA	ADNKA_MIP1B_NANP6	45	0.722874	0.667984	0.764921	0.00320355	0.274108	0.115921	0.648157
5	Fc Array FcGRIIIAF NANP6	FcArray	FcArray_FcGRIIIAF_NANP6	45	0.720212	0.667885	0.766798	0.00526359	0.244408	0.0908526	0.657497
6	Fc Array FcGRIIAH NANP6	FcArray	FcArray_FcGRIIAH_NANP6	45	0.719798	0.664032	0.766798	0.00612693	0.258031	0.0979426	0.679786
7	ADCP NANP6	ADCP	ADCP_PhagocytosisScore_NANP6	45	0.705069	0.655978	0.749012	0.0062371	0.181099	0.0532268	0.61617
8	ELISA Pfal CSP R32LR IgG	elisa	PfalciparumCSPR32LRIgGAntibody.CEVAC.SER	46	0.705018	0.653409	0.748153	0.00557507	0.246444	0.0915363	0.663503
9	ADNKA CD107a NANP6	ADNKA	ADNKA_CD107a_NANP6	45	0.704705	0.642144	0.747036	0.00410848	0.287639	0.122814	0.673667
10	Fc Array FcGRIIIB NANP6	FcArray	FcArray_FcGRIIIB_NANP6	45	0.701193	0.632362	0.752964	0.00778328	0.251816	0.0912022	0.695283
11	Fc Array FcGRIIB NANP6	FcArray	FcArray_FcGRIIB_NANP6	45	0.65697	0.590662	0.721344	0.0144005	0.320356	0.12873	0.797234
12	Serum CSPFull Response mean	bli	Serum.CSPFull.Response.mean	46	0.642382	0.587027	0.685701	0.0105681	0.33214	0.14268	0.773181
13	Fc Array C1q NANP6	FcArray	FcArray_C1q_NANP6	45	0.639198	0.565119	0.691749	0.0143102	0.311319	0.12237	0.79202
14	ADNKA CD107a CSP	ADNKA	ADNKA_CD107a_CSP	45	0.618852	0.55331	0.675939	0.0197305	0.401698	0.1866	0.864747
15	BAMA IgG1 CSP	bama	IgG1.CSP.WRAIR.Magnitude	46	0.614466	0.535985	0.668561	0.0178249	0.374992	0.166583	0.84414
16	ADNKA IFNg CSP	ADNKA	ADNKA_IFNg_CSP	45	0.613304	0.545356	0.670059	0.0219956	0.393238	0.176928	0.874006
17	ADNKA MIP1B CSP	ADNKA	ADNKA_MIP1B_CSP	45	0.61145	0.53918	0.672085	0.0251704	0.412606	0.190087	0.895611
18	ELISA Pfal CSP IgGAb	elisa	PfalciparumCSPFullRecombinantIgGAb.WRAIR	46	0.59973	0.524384	0.659138	0.0270629	0.392617	0.171386	0.899421
19	Serum CSPFull Score	bli	Serum.CSPFull.Score	46	0.597287	0.543513	0.651515	0.0176563	0.405967	0.192793	0.85485
20	Fc Array FcGRIIAR CSP	FcArray	FcArray_FcGRIIAR_CSP	45	0.596002	0.509783	0.654298	0.0479195	0.490408	0.242074	0.993495

## Sheet: mal071_challenge_single_var_top
	display_name	assay	test_code	n	cv_auc	cv_auc_q025	cv_auc_q975	pval	odds_ratio	odds_ratio_q025	odds_ratio_q975
1	purine nucleotide biosynthesis M212	RNAseq	purine_nucleotide_biosynthesis_m212	46	0.737559	0.674931	0.777778	0.018163	3.49489	1.23752	9.87
2	CD4CD40L+.CircumsporozoiteProtein(CSP)PeptidePool	ics	CD4CD40L+.CircumsporozoiteProtein(CSP)PeptidePool	44	0.731656	0.655882	0.782426	0.0266998	0.224032	0.0596558	0.84133
3	CD4CD45RO+CXCR5+.Medium	ics	CD4CD45RO+CXCR5+.Medium	43	0.723549	0.601225	0.800654	0.0232864	0.243849	0.072052	0.82527
4	c myc transcriptional network M4.12	RNAseq	c_myc_transcriptional_network_m4_12	46	0.706324	0.630417	0.769444	0.0335061	0.355924	0.137324	0.922505
5	enriched in neutrophils (II) M163	RNAseq	enriched_in_neutrophils_ii_m163	46	0.688417	0.608264	0.750069	0.067229	3.14162	0.922006	10.7047
6	il2 il7 tcr network M65	RNAseq	il2_il7_tcr_network_m65	46	0.687119	0.610903	0.750069	0.0530579	2.6298	0.987328	7.0046
7	T-cell activation (III) M7.4	RNAseq	t_cell_activation_iii_m7_4	46	0.685163	0.608125	0.741667	0.0545513	2.73787	0.980529	7.64481
8	CD4CD40L+CD45RO+CXCR5+IL21+.HepatitisBsurfaceantigenPeptidePool	ics	CD4CD40L+CD45RO+CXCR5+IL21+.HepatitisBsurfaceantigenPeptidePool	44	0.683485	0.5675	0.779412	0.0300505	0.354483	0.138892	0.904717
9	cell movement adhesion platelet activation M30	RNAseq	cell_movement_adhesion_platelet_activation_m30	46	0.682209	0.611111	0.744444	0.0403385	0.330925	0.114978	0.952461
10	enriched for tf motif tncatntccyr M232	RNAseq	enriched_for_tf_motif_tncatntccyr_m232	46	0.682193	0.6	0.747222	0.0507452	2.9069	0.996545	8.47936
11	Fc Array FcGRIIB NANP6	FcArray	FcArray_FcGRIIB_NANP6	46	0.680956	0.597153	0.734757	0.0519741	0.334898	0.111112	1.0094
12	T-cell activation and signaling M5.1	RNAseq	t_cell_activation_and_signaling_m5_1	46	0.678012	0.6	0.736111	0.0533778	2.63822	0.985982	7.05915
13	Glycosilation G1S1F Pf16	Glycosilation	Glycosilation_G1S1F_Pf16	46	0.675627	0.577569	0.737535	0.0355688	61.2396	1.32012	2840.87
14	mitochondrial cluster M235	RNAseq	mitochondrial_cluster_m235	46	0.674073	0.61375	0.73625	0.0568518	2.7267	0.971183	7.65549
15	lymphocyte generic cluster M60	RNAseq	lymphocyte_generic_cluster_m60	46	0.672994	0.566458	0.741667	0.0477397	2.30265	1.00834	5.25835
16	suppression of mapk signaling M56	RNAseq	suppression_of_mapk_signaling_m56	46	0.672865	0.591667	0.725069	0.057958	2.97973	0.963844	9.21183
17	intracellular transport M147	RNAseq	intracellular_transport_m147	46	0.671552	0.586111	0.733333	0.0899371	0.382071	0.125654	1.16175
18	CD3.CD20+CD21lonegCD10.CD27..CircumsporozoiteProtein(CSP)PeptidePool	ics	CD3.CD20+CD21lonegCD10.CD27..CircumsporozoiteProtein(CSP)PeptidePool	44	0.670031	0.549559	0.750074	0.080484	3.64658	0.854719	15.5578
19	dc surface signature S5	RNAseq	dc_surface_signature_s5	46	0.66831	0.569375	0.736111	0.0568386	0.332498	0.107069	1.03256
20	regulation of antigen presentation and immune response M5.0	RNAseq	regulation_of_antigen_presentation_and_immune_response_m5_0	46	0.662336	0.591319	0.711181	0.0286868	2.99826	1.12112	8.01834
