# Supplementary material for: Comprehensive Data Integration Approach to Assess Immune Responses and Correlates of RTS,S/AS01-Mediated Protection From Malaria Infection in Controlled Human Malaria Infection Trials
Source: Front Big Data. 2021 Jun 15;4:672460. doi: 10.3389/fdata.2021.672460 (PMC8239149; doi:10.3389/fdata.2021.672460)
Supplement: Supplementary file 3 [file Table3.XLSX]

## Sheet: mal068_pca_pc1_vars
var_name	PC1_rank	CV_AUC_rank
enriched in monocytes i m4 15	1	NA
enriched in monocytes iii m73	2	NA
lysosome m209	3	NA
monocyte surface signature S4	4	NA
cell cycle and transcription M4.0	5	NA
tlr8 baff network M25	6	NA
cell junction go m4 13	7	NA
blood coagulation m11 1	8	NA
lysosomal endosomal proteins m139	9	NA
enriched in monocytes (II) M11.0	10	NA
enriched in monocytes (IV) M118.0	11	NA
inflammatory response m33	12	NA
enriched in antigen presentation i m71	13	NA
t cell differentiation m14	14	NA
immune activation generic cluster m37 0	15	NA
t cell differentiation via itk and pkc m18	16	NA
formyl peptide receptor mediated neutrophil response m11 2	17	NA
enriched in neutrophils (II) M163	18	NA
respiratory electron transport chain mitochondrion m238	19	NA
myeloid cell enriched receptors and transporters M4.3	20	NA

## Sheet: mal068_pca_pc2_vars
var_name	PC2_rank	CV_AUC_rank
ADDCP IL6 CSP	1	NA
ELISA Pfal CSP R32LR IgG	2	NA
t cell surface signature s0	3	NA
BAMA IgG1 CSP	4	15
PfalciparumCSPC TermIgGAntibody	5	NA
ADDCP PhagocytosisScore CSP	6	NA
ADNP NANP6 Phagocytosis Score	7	NA
ADDCP IL12p40 CSP	8	NA
ELISA Pfal CSP IgGAb	9	NA
Serum CSPFull Score	10	19
ADCP PhagocytosisScore Pf16	11	NA
Serum PF16 Score	12	NA
BAMA IgG3 NANP6	13	NA
ADNP PhagocytosisScore Pf16	14	NA
ADDCP TNFalpha CSP	15	NA
ADCD C3bMFI Pf16	16	NA
antigen processing and presentation M200	17	NA
ADCD C3bMFI CSP	18	NA
BAMA IgG1 NANP6	19	2
BAMA IgG1 NANP6 Avidity	20	NA

## Sheet: mal071_pca_pc1_vars
var_name	PC1_rank	CV_AUC_rank
FcArray FcGRIIIAV CSP	1	NA
Fc Array FcGRIIAR CSP	2	NA
FcArray FcGRIIAH CSP	3	NA
ADNKA IFNg CSP	4	NA
FcArray FcGRIIB CSP	5	NA
ADNP PhagocytosisScore CSP	6	NA
ADNKA MIP1B CSP	7	NA
ADNKA CD107a CSP	8	NA
Fc Array FcGRIIIAV NANP6	9	NA
FcArray FcGRIIIAV Pf16	10	NA
FcArray FcGRIIAH Pf16	11	NA
FcArray FcGRIIIB CSP	12	NA
IgSubclass IgG Pf16	13	NA
Fc Array FcGRIIAH NANP6	14	NA
ELISA Pfal CSP IgGAb	15	NA
IgSubclass IgG NANP6	16	NA
Fc Array FcGRIIIB NANP6	17	NA
FcArray FcGRIIAR Pf16	18	NA
FcArray FcGRIIIB Pf16	19	NA
FcArray FcGRIIIAF Pf16	20	NA

## Sheet: mal071_pca_pc2_vars
var_name	PC2_rank	CV_AUC_rank
mismatch_repair_i_m22_0	1	NA
enriched_in_neutrophils_ii_m163	2	5
t_cell_differentiation_via_itk_and_pkc_m18	3	NA
inflammatory_response_m33	4	NA
monocyte_surface_signature_s4	5	NA
enriched_in_monocytes_i_m4_15	6	NA
cell_cycle_i_m4_1	7	NA
tlr8_baff_network_m25	8	NA
t_cell_surface_signature_s0	9	NA
transcription_elongation_rna_polymerase_ii_m234	10	NA
cell_cycle_atp_binding_m144	11	NA
blood_coagulation_m11_1	12	NA
enriched_in_monocytes_ii_m11_0	13	NA
lysosome_m209	14	NA
mismatch_repair_ii_m22_1	15	NA
t_cell_activation_ii_m7_3	16	NA
enriched_in_monocytes_iv_m118_0	17	NA
cell_division_stimulated_cd4_t_cells_m46	18	NA
regulation_of_transcription_transcription_factors_m213	19	NA
FcArray_C1q_Pf16	20	NA
