# Supplementary material for: Comprehensive Data Integration Approach to Assess Immune Responses and Correlates of RTS,S/AS01-Mediated Protection From Malaria Infection in Controlled Human Malaria Infection Trials
Source: Front Big Data. 2021 Jun 15;4:672460. doi: 10.3389/fdata.2021.672460 (PMC8239149; doi:10.3389/fdata.2021.672460)
Supplement: Supplementary file 4 [file Table4.XLSX]

## Sheet: best_model_summary_train_RRR_pr
	nvar	model	cv_auc	cv_auc_q025	cv_auc_q975	validation_auc	var1_direction	var2_direction
1	2	ADCP NANP6 + BAMA IgG2 CSP Avidity Index	0.995563	0.96	1	0.822222	Protection	Protection
2	2	BAMA IgG2 CSP Avidity Index + nuclear pore complex m106 0	0.98111	0.86	1	0.8	Protection	Protection
3	2	Fc Array FcGRIIIAV NANP6 + regulation of signal transduction m3	0.969342	0.927045	0.981818	0.733333	Protection	Non-Protection
4	2	BAMA IgG2 CSP Avidity Index + chemokine cluster ii m27 1	0.964738	0.88	1	0.688889	Protection	Protection
5	2	BAMA IgG2 CSP Avidity Index + chemokine cluster (I) M27.0	0.957503	0.86	1	0.733333	Protection	Protection
6	2	BAMA IgG2 CSP Avidity Index + myeloid dendritic cell activation via n fk b ii m43 1	0.937997	0.8795	0.98	0.688889	Protection	Protection
7	2	BAMA IgG2 CSP Avidity Index + antigen processing and presentation M200	0.936492	0.86	0.98	0.8	Protection	Non-Protection
8	2	BAMA IgG1 NANP6 Magnitude + lysosome m209	0.898474	0.827273	0.927273	0.907407	Protection	Non-Protection
9	2	ADDCP PhagocytosisScore CSP + Fc Array FcGRIIB NANP6	0.87457	0.754545	0.918182	0.75	Non-Protection	Protection
10	2	BAMA IgG1 NANP6 Magnitude + lysosomal endosomal proteins m139	0.865422	0.736136	0.909091	0.814815	Protection	Non-Protection
11	1	ADCP NANP6	0.840066	0.754318	0.872727	0.816667	Protection
12	1	BAMA IgG1 NANP6 Magnitude	0.797275	0.736364	0.845455	0.759259	Protection
13	1	Fc Array FcGRIIAH NANP6	0.769857	0.690909	0.827273	0.783333	Protection
14	1	Fc Array FcGRIIIAV NANP6	0.761669	0.663636	0.845455	0.733333	Protection
15	1	ADNP PhagocytosisScore CSP	0.747909	0.645	0.818182	0.733333	Protection
16	1	Fc Array C1q NANP6	0.741071	0.663409	0.791136	0.833333	Protection
17	1	BAMA IgG2 CSP Avidity Index	0.740942	0.5995	0.84	0.722222	Protection
18	1	IgSubclass IgG NANP6	0.736274	0.645455	0.8	0.8	Protection
19	1	Fc Array FcGRIIAR NANP6	0.732324	0.654545	0.809091	0.766667	Protection
20	1	Fc Array FcGRIIIAF NANP6	0.727115	0.627273	0.772727	0.833333	Protection

## Sheet: best_model_summary_train_all_pr
1	nvar	model	cv_auc	cv_auc_q025	cv_auc_q975	validation_auc	var1_direction	var2_direction
2	2	Fc Array FcGRIIIAF NANP6 + BAMA IgG1 CSP Avidity Index	0.834143	0.726786	0.890756	0.8	Protection	Non-Protection
3	2	BAMA IgG1 CSP Avidity Index + BAMA IgG1 NANP6 Magnitude	0.816405	0.741176	0.862745	0.574074	Non-Protection	Protection
4	2	Fc Array FcGRIIAH NANP6 + BAMA IgG1 CSP Avidity Index	0.800063	0.684559	0.869853	0.683333	Protection	Non-Protection
5	2	Fc Array FcGRIIIAV NANP6 + BAMA IgG1 CSP Avidity Index	0.79304	0.718382	0.844643	0.683333	Protection	Non-Protection
6	2	Fc Array FcGRIIIAV NANP6 + BAMA IgG3 NANP6 Magnitude	0.787681	0.735486	0.828512	0.733333	Protection	Non-Protection
7	2	Fc Array FcGRIIIAV NANP6 + BAMA IgG3 HepB Magnitude	0.781384	0.725052	0.8203	0.7	Protection	Non-Protection
8	2	ADCP PhagocytosisScore Pf16 + BAMA IgG1 NANP6 Magnitude	0.77329	0.715366	0.800445	0.722222	Protection	Protection
9	2	Fc Array FcGRIIAR NANP6 + BAMA IgG1 CSP Avidity Index	0.772274	0.684664	0.823845	0.75	Protection	Non-Protection
10	2	Fc Array FcGRIIAR NANP6 + BAMA IgG3 HepB Magnitude	0.768622	0.716787	0.807851	0.783333	Protection	Non-Protection
11	1	Fc Array FcGRIIIAV NANP6	0.767095	0.717391	0.814229	0.733333	Protection
12	2	Fc Array FcGRIIIAV NANP6 + BAMA IgG3 CSP Magnitude	0.765955	0.708574	0.809917	0.733333	Protection	Non-Protection
13	1	BAMA IgG1 NANP6 Magnitude	0.756258	0.711932	0.787926	0.759259	Protection
14	1	Fc Array FcGRIIAR NANP6	0.751126	0.697579	0.788587	0.766667	Protection
15	1	Fc Array FcGRIIIAF NANP6	0.743787	0.701482	0.778656	0.833333	Protection
16	1	Fc Array FcGRIIAH NANP6	0.739734	0.687747	0.782708	0.783333	Protection
17	1	Fc Array FcGRIIIB NANP6	0.727921	0.66996	0.766848	0.75	Protection
18	1	ELISA Pfal CSP R32LR IgG	0.7262	0.6741	0.761364	0.766667	Protection
19	1	ADCP NANP6	0.704783	0.654101	0.733251	0.816667	Protection
20	1	Fc Array FcGRIIB NANP6	0.691109	0.624358	0.733202	0.758333	Protection
	1	Fc Array C1q NANP6	0.6627	0.604545	0.703607	0.833333	Protection
